# Supplementary material for: HNRNPU promotes the progression of triple-negative breast cancer via RNA transcription and alternative splicing mechanisms
Source: Cell Death Dis. 2022 Nov 8;13(11):940. doi: 10.1038/s41419-022-05376-6 (PMC9643420; doi:10.1038/s41419-022-05376-6)
Supplement: Supplementary file 4 — Supplemental Table 1 [file 41419_2022_5376_MOESM4_ESM.xlsx]

## Sheet: Sheet1
Primer sequences in this article
CRISPR/CAS9
HNRNPU-sgRNA1	HNRNPU-1F	CACCGTGAACACTTCGATGACACAG
	HNRNPU-1R	AAACCTGTGTCATCGAAGTGTTCAC
HNRNPU-sgRNA2	HNRNPU-2F	CACCGGACATACATGAAGTTCGTAT
	HNRNPU-2R	AAACATACGAACTTCATGTATGTCC
HNRNPU-sgRNA3	HNRNPU-3F	CACCGGCATCCTATGGTGTGTCAAA
	HNRNPU-3R	AAACTTTGACACACCATAGGATGCC
HNRNPU-sgRNA4	HNRNPU-4F	CACCGACTACAAGTGGAATGTTACT
	HNRNPU-4R	AAACAGTAACATTCCACTTGTAGTC
HNRNPU-sgRNA5	HNRNPU-5F	CACCGAAAAGACCACGAGAAGATCA
	HNRNPU-5R	AAACTGATCTTCTCGTGGTCTTTTC
HNRNPU-sgRNA6	HNRNPU-6F	CACCGTTGAAGAGAACAAGTATAGC
	HNRNPU-6R	AAACGCTATACTTGTTCTCTTCAAC
HNRNPU-mutation
HNRNPU-mutation1 (delete SAP)	R-SAP-del	ATTAACAGGCGAGGAACTCATGAATTC
	F-SAP-del	GGACGACGAGGAGGCC
HNRNPU-mutation2 (RGG-SGG)	R-RGG-1	GGTTCTTGCCACTCTTATTTTTATTGCTTTTCTTTGAGCCA
	F-RGG-1	AGTTTAACAGtGGTGGTGGCCATAGAGGAaGTGGAGGATTCAATATGaGTGGTGGAAATTTCAGtGGAGGAGCCCCTGGGAATaGTGGCGGATA
Q-PCR
GAPDH	GAPDH-F	GGAGCGAGATCCCTCCAAAAT
	GAPDH-R	GGCTGTTGTCATACTTCTCATGG
HNRNPU	HNRNPU-F	GAGCATCCTATGGTGTGTCAAA
	HNRNPU-R	TGACCAGCCAATACGAACTTC
DDX5	DDX5-F	GCACAGCACAAGAGGTGGAA
	DDX5-R	TCCCTGAGCTTGAATAGCAGT
LMO4	LMO4-F	AAGATTGCGGACCGCTTTCT
	LMO4-R	CTGCAAAGGATCATGCCACTT
MCM10	MCM10-F	CCCCTACAGACGATTTCTCGG
	MCM10-R	CAGATGGGTTGAGTCGTTTCC
AS event (SE)
ARMC6	SE-ARMC6-F	ACAACCGCGCGCCCCACCTT
	SE-ARMC6-R	CGCCTGTGTTGATGTTGGCGTGCAGCC
CAPRIN2	SE-CAPRIN2-F	GTTTTCAAAACTGACCTGCCCTGAAAG
	SE-CAPRIN2-R	CCTGAGTTCAGCAATTTAGACAGTAGATCC
MFF	SE-MFF-F	GTTCGCCAAAATGGACAGCTGGTCA
	SE-MFF-R	GAGCCTGTTGTGGCGATGGTGT
AS event (RI)
MCM10	RI-MCM10-F	GCACTGCAGTAACTGTGGCCTCTA
	RI-MCM10-R	CCTCTTGGTAACAGAGTTTCTCCTCC
ATAR3	RI-ATAR3-F	GTCCTCTCTGGAGGTTCAACCATG
	RI-ATAR3-R	GGAAGCCAGCATTGATCCTCCAAA
PDCD6	RI-PDCD6-F	CACGTGGACTCCCTTTAATCCAGTG
	RI-PDCD6-R	GGCCTGCTTCAGCTCGTT
CHIP-qPCR
LMO4	Lmo4 pro1-F	GTGAATCACCTAATTAAAATCA
	Lmo4 pro1-R	CCTTTAACAACGTCTCTGGTG
	Lmo4 pro2-F	ATTGCTTGGCTATGTAATTACT
	Lmo4 pro2-R	TCATCAAGTTTCATTTAGAG
	Lmo4 pro3-F	TAGCTAATGGGGTTACTGGA
	Lmo4 pro3-R	CCATCTTTAGTGAGAGGTAA
	Lmo4 pro4-F	ATGCAGATTCATTTGGGTCAG
	Lmo4 pro4-R	CTTTATGTAAATTGATTTCTCT
	Lmo4 pro5-F	ACACGTTCCGGGACTCTTTCGG
	Lmo4 pro5-R	CCCAACTTCACTGCTGCAAA
	Lmo4 pro6-F	AGCTGCTTAATTGGCAGTAAAT
	Lmo4 pro6-R	TAAAGTCCTAGTGTTTCTCCA
	Lmo4 pro7-F	GTTTAAAAGCAGTTTTTCGTGACA
	Lmo4 pro7-R	GGCACTATTGAGGCACACACA
	Lmo4 pro8-F	TATTATCCTTGCCTGTGTCCTG
	Lmo4 pro8-R	CCCATTATTGTTCCAAATCTC
	Lmo4 pro9-F	GCCTTGCCGAAACCCCGAACT
	Lmo4 pro9-R	CGCCGCAGCCACGTTCCCTC
	Lmo4 pro10-F	CTGGCTCGCGGGGCTCGGC
	Lmo4 pro10-R	CGCCTCCAGCAAATGAGGGTCA
RI rate
	ALL-MCM-F	GAGCCCGACGCATTTGATGAGC
	ALL-MCM-R	CTCCTGTTTCTCCATCATCAGCCTC
	In-MCM-F	GGGACGGAATGCTAAAGGGTATGC
	In-MCM-R	GGAGATGGTTCCACATTATTAGCATGGG
ShRNA-Target
DDX5shRNA1	gcTCCTATTCTGATTGCTACA
DDX5shRNA2	ctTATCTCTGTGCTTCGTGAA
DDX5shRNA3	tcCACATCAATCATCAGCCAT
MCM10shRNA1	tcATCCTCAGAAGGTCTTAAT
MCM10shRNA2	ggGATAACTAGAGGTCAAATT
MCM10shRNA3	gaCGGCGACGGTGAATCTTAT
LMO4shRNA1	caCTACATCAATGGCAGTTTA
LMO4shRNA2	gaTCGGTTTCACTACATCAAT
LMO4shRNA3	gcGCAAGGCAATGTGTATCAT
Si-RNA	Target sequance	Sense（5'-3'）	Antisense（5'-3'）
siUPF1-1	CGTGAAGACTGTGCTGCAA	CGUGAAGACUGUGCUGCAA	UUGCAGCACAGUCUUCACG
UPF1-2	GGATGCAGAGCGCATTGAA	GGAUGCAGAGCGCAUUGAA	UUCAAUGCGCUCUGCAUCC
UPF1-3	GCAAGGTATGGCGTCATCA	GCAAGGUAUGGCGUCAUCA	UGAUGACGCCAUACCUUGC
