# Supplementary material for: HNRNPU promotes the progression of triple-negative breast cancer via RNA transcription and alternative splicing mechanisms
Source: Cell Death Dis. 2022 Nov 8;13(11):940. doi: 10.1038/s41419-022-05376-6 (PMC9643420; doi:10.1038/s41419-022-05376-6)
Supplement: Supplementary file 5 — Supplemental Table 2 [file 41419_2022_5376_MOESM5_ESM.xlsx]

## Sheet: Sheet1
Antibody	Company	Species	Item No.
HNRNPU	Abcam	Rabbit	(ab20666)
DDX5	Abcam	Rabbit	(ab21696)
GAPDH	Proteintech	Mouse	HRP-60004
Myc-tag	Abcam	Mouse	(ab32)
Flag	Sigma	Mouse	F1804
LMO4	Abcam	Rabbit	(ab131030)
MCM10	Abcam	Rabbit	(ab3733)
P-β-catenin(Ser675)	Cell Signaling Technology	Rabbit	#4176
c-Myc	Cell Signaling Technology	Rabbit	#9402
CyclinD1	Cell Signaling Technology	Rabbit	#2922
E-cadherin	Cell Signaling Technology	Rabbit	#3195
MMP-2	Bioworld Technology	Rabbit	BS1236
MMP-9	Bioworld Technology	Rabbit	BS1241
snail	Bioworld Technology	Rabbit	BS1853
slug	Bioworld Technology	Rabbit	BS6108
P-PI3K(Tyr458)	Cell Signaling Technology	Rabbit	#17366
PI3K	Cell Signaling Technology	Rabbit	#4249
P-akt(Ser473)	Cell Signaling Technology	Rabbit	#4060
Akt	Cell Signaling Technology	Rabbit	#9272
P-mTOR (Ser2448)	Cell Signaling Technology	Rabbit	#5536
m-TOR	Cell Signaling Technology	Rabbit	#2972
